# Supplementary material for: Identification and Characterization of microRNAs during Maize Grain Filling
Source: PLoS One. 2015 May 7;10(5):e0125800. doi: 10.1371/journal.pone.0125800 (PMC4423906; doi:10.1371/journal.pone.0125800)
Supplement: S1 Table — (XLSX) [file pone.0125800.s002.xlsx]

## Sheet: Sheet1
miRNA	Accession number	Arm	location	MFEI	Mature sequence(5′-3′)	17DAP RPM	22DAP RPM	25DAP RPM	28DAP RPM	Changing pattern
zma-miRt1a	KP192041	3p	chr7:135153927:135154000:+	2.36	TCAAAATAAGTTGGATTATAT	2.21456	4.548	2.40834	1.75274	ⅴ
zma-miRt1b	KP192042	3p	chr2:181725755:181725828:-	2.20526	TCAAAATAAGTTGGATTATAT	2.21456	4.548	2.40834	1.75274	ⅴ
zma-miRt1c	KP192043	3p	chr2:181725755:181725829:+	2.09474	TCAAAATAAGTTGGATTATAT	2.21456	4.548	2.40834	1.75274	ⅴ
zma-miRt1d	KP192044	3p	chr5:22802331:22802407:-	1.965	TCAAAATAAGTTGGATTATAT	2.21456	4.548	2.40834	1.75274	ⅴ
zma-miRt1e	KP192045	3p	chr8:111827956:111828032:-	1.74211	TCAAAATAAGTTGGATTATAT	2.21456	4.548	2.40834	1.75274	ⅴ
zma-miRt1f	KP192046	3p	chr9:14552118:14552191:-	1.70952	TCAAAATAAGTTGGATTATAT	2.21456	4.548	2.40834	1.75274	ⅴ
zma-miRt1g	KP192047	3p	chr7:9707298:9707372:+	1.41333	TCAAAATAAGTTGGATTATAT	2.21456	4.548	2.40834	1.75274	ⅴ
zma-miRt2a	KP192048	5p	chr3:170366413:170366491:+	1.97353	TCTTTTTATTAGTCGCCGGAT	23.6219	82.7168	46.0673	73.4087	Ⅶ
zma-miRt2b	KP192049	5p	chr3:225476045:225476123:-	1.70882	TCTTTTTATTAGTCGCCGGAT	19.5619	70.4941	36.0016	63.3047	Ⅶ
zma-miRt2c	KP192050	5p	chr6:147870776:147870854:-	1.54118	TCTTTTTATTAGTCGCCGGAT	23.6219	82.7168	45.9438	72.8932	Ⅶ
zma-miRt2d	KP192051	5p	chr10:133333042:133333119:+	1.49394	TCTTTTTATTAGTCGCCGGAT	23.8065	84.2328	46.87	73.718	Ⅶ
zma-miRt3a	KP192052	5p	chr4:7216899:7216973:-	1.89667	TTTTTATTAGTCGCTGGATAA	5.72094	13.8335	25.9977	6.59854	Ⅲ
zma-miRt3b	KP192053	5p	chr2:5552180:5552254:-	1.8931	TTTTTATTAGTCGCTGGATAA	3.69093	9.28551	19.7608	4.7427	Ⅲ
zma-miRt3c	KP192054	5p	chr1:77488985:77489070:-	1.8697	TTTTTATTAGTCGCTGGATAA	5.72094	13.8335	25.9977	6.59854	Ⅲ
zma-miRt3d	KP192055	5p	chr1:154326086:154326160:-	1.8	TTTTTATTAGTCGCTGGATAA	5.72094	13.8335	25.9977	6.59854	Ⅲ
zma-miRt3e	KP192056	5p	chr1:79434617:79434728:-	1.31778	TTTTTATTAGTCGCTGGATAA	5.72094	13.8335	25.9977	6.59854	Ⅲ
zma-miRt4a	KP192057	5p	chr4:230877668:230877767:-	1.7775	TGAAGAGAATTGAGGGGGCTA	16.6092	29.4673	37.2984	32.7865	Ⅲ
zma-miRt4b	KP192058	5p	chr4:236965025:236965124:-	1.69744	TGAAGAGAATTGAGGGGGCTA	16.6092	29.4673	37.2984	32.7865	Ⅲ
zma-miRt5	KP192059	3p	chr3:207419986:207420091:-	1.77297	ATACTAGGAGTGAAGGGATCA	1.10728	1.80025	3.45813	3.40237	Ⅲ
zma-miRt6	KP192060	3p	chr7:155561512:155561610:+	1.69189	TTTTGCAAAAGTTGAGTGGTA	1.93774	0.568501	0.617524	1.23723	Ⅳ
zma-miRt7a	KP192061	5p	chr1:71101375:71101446:+	1.6525	ATTGGAGAGGATTGAGGGGGA	3.7832	5.11651	7.53379	1.13412	Ⅲ
zma-miRt7b	KP192062	5p	chr2:158972981:158973055:+	1.57778	ATTGGAGAGGATTGAGGGGGA	4.24456	6.25351	9.26286	1.75274	Ⅲ
zma-miRt7c	KP192063	5p	chr10:59483920:59483993:-	1.55641	ATTGGAGAGGATTGAGGGGGA	4.24456	6.25351	9.26286	1.75274	Ⅲ
zma-miRt7d	KP192064	5p	chr3:160356854:160356928:+	1.45143	ATTGGAGAGGATTGAGGGGGA	4.24456	6.25351	9.26286	1.75274	Ⅲ
zma-miRt7e	KP192065	5p	chr1:20034412:20034491:-	1.215	ATTGGAGAGGATTGAGGGGGA	3.7832	5.40076	8.02781	1.44343	Ⅲ
zma-miRt8	KP192066	5p	chr5:150088405:150088476:+	1.49714	TTGGAGTGGATTGAGAGGGAA	0.645912	5.11651	8.27482	4.7427	Ⅲ
zma-miRt9	KP192067	3p	chr6:167427426:167427531:-	1.47714	TAGCTCTTCCTGTTTGGATAT	2.3991	1.04225	1.35855	1.23723	Ⅶ
zma-miRt10	KP192068	5p	chr1:149547149:149547245:+	1.475	TTTTCTGGCGCATCGAATTTG	1.29182	1.7055	1.17329	2.98996	Ⅶ
zma-miRt11	KP192069	5p	chr4:75232894:75232987:-	1.39706	GAGAGGATTGGAGTGGCTAAA	3.69093	1.895	1.2968	1.23723	Ⅱ
zma-miRt12a	KP192070	5p	chr4:222697394:222697537:+	1.23559	TTTGTTAATGTTTGGAGTAGC	1.29182	2.274	1.54381	2.16514	Ⅶ
zma-miRt12b	KP192071	5p	chr5:8059922:8060065:+	1.21864	TTTGTTAATGTTTGGAGTAGC	1.29182	2.274	1.54381	2.16514	Ⅶ
zma-miRt12c	KP192072	5p	chr1:234216546:234216689:-	1.19828	TTTGTTAATGTTTGGAGTAGC	1.29182	2.274	1.54381	2.16514	Ⅶ
zma-miRt12d	KP192073	5p	chr3:210150419:210150561:-	1.19153	TTTGTTAATGTTTGGAGTAGC	1.29182	2.274	1.54381	2.16514	Ⅶ
zma-miRt13	KP192074	5p	chr4:161238366:161238508:+	1.1322	TCTAGAATCAAAGGCTAATCT	2.03001	1.137	2.16133	2.16514	Ⅳ
zma-miRt14a	KP192075	5p	chr9:6838269:6838451:-	1.09763	CAAGCAAACCATATGATCCAT	1.3841	1.516	0.926286	1.95894	Ⅶ
zma-miRt14b	KP192076	5p	chr4:192390798:192390980:+	1	CAAGCAAACCATATGATCCAT	1.3841	1.516	0.926286	1.95894	Ⅶ
zma-miRt14c	KP192077	5p	chr3:184842004:184842187:+	0.937083	CAAGCAAACCATATGATCCAT	1.3841	1.516	0.926286	1.95894	Ⅶ
zma-miRt15	KP192078	5p	chr2:89698634:89698756:+	1.06935	ATGCAGAACAATTTACAGACG	37.0015	26.909	27.7268	38.5602	Ⅳ
zma-miRt16	KP192079	5p	chr8:4791964:4792141:+	1.03684	TTAGGCTCGGGGACTACGGTG	1.10728	0.568501	1.54381	8.04197	Ⅳ
zma-miRt17	KP192080	5p	chr9:143163223:143163359:-	1.0046	TGGTCTTGCCACCGTGTCGTCC	2.21456	5.02176	3.45813	0.515511	ⅴ
zma-miRt18	KP192081	5p	chr6:138954340:138954669:-	0.995238	TTGGATGTCGATATTGAGGGCA	1.015	1.23175	1.11154	1.75274	Ⅶ
zma-miRt19	KP192082	5p	chr6:145636030:145636132:-	1.46591	CGGAGGGGATTGGAGAGGCTA	3.41411	25.393	13.462	18.9708	Ⅶ
zma-miRt20	KP192083	5p	chr5:168467313:168467615:-	0.988235	TCTACACTCATACGGCTCTCA	15.5942	12.507	13.462	11.4443	Ⅶ
zma-miRt21a	KP192084	5p	chr8:140292535:140292858:-	1.06281	GGATGTCGATATTGGAGGGCA	2.03001	2.653	2.77886	3.40237	Ⅰ
zma-miRt21b	KP192085	5p	chr1:111930373:111930698:-	0.975214	GGATGTCGATATTGGAGGGCA	2.03001	2.653	2.77886	3.40237	Ⅰ
zma-miRt21c	KP192086	5p	chr5:112931240:112931565:-	0.9568	GGATGTCGATATTGGAGGGCA	2.03001	2.653	2.77886	3.40237	Ⅰ
zma-miRt21d	KP192087	5p	chr5:209735181:209735513:+	0.931532	GGATGTCGATATTGGAGGGC	2.03001	2.653	2.77886	3.40237	Ⅰ
zma-miRt21e	KP192088	5p	chr9:17042762:17043089:+	0.90486	GGATGTCGATATTGGAGGGC	2.03001	2.653	2.77886	3.40237	Ⅰ
zma-miRt21f	KP192089	5p	chr9:17054604:17054931:+	0.900183	GGATGTCGATATTGGAGGGC	2.03001	2.653	2.77886	3.40237	Ⅰ
zma-miRt21g	KP192090	5p	chr3:208111603:208111929:-	0.891791	GGATGTCGATATTGGAGGGCA	2.03001	2.653	2.77886	3.40237	Ⅰ
zma-miRt21h	KP192091	5p	chr3:222728520:222728842:-	0.868548	GGATGTCGATATTGGAGGGCA	2.03001	2.653	2.77886	3.40237	Ⅰ
zma-miRt22	KP192092	5p	chr3:206928352:206928446:+	0.935484	AAGGGGATTGAGGGGTTAGAA	21.8687	18.3815	29.5176	20.6204	Ⅶ
zma-miRt23a	KP192093	3p	chr4:58511735:58511958:+	1.2875	TTTCAAAGTTCGTGGACCTAA	15.5942	8.90651	9.50986	12.166	Ⅳ
zma-miRt23b	KP192094	3p	chr3:87804986:87805187:-	1.12	TTTCAAAGTTCGTGGACCTAA	16.5169	8.90651	9.81863	12.6816	Ⅳ
zma-miRt23c	KP192095	3p	chr3:199652892:199653101:-	0.937727	TTTCAAAGTTCGTGGACCTAA	31.3729	19.5185	22.8484	29.3841	Ⅳ
zma-miRt24a	KP192096	3p	chr9:14837769:14837882:+	1.2425	TTGGATTTTGATTGGATGCAC	62.7457	32.594	67.3718	47.6332	Ⅶ
zma-miRt24b	KP192097	3p	chr4:156412142:156412315:+	1.19032	TTGGATTTTGATTGGATGCAC	62.7457	32.594	67.3718	47.6332	Ⅶ
zma-miRt24c	KP192098	3p	chr4:73581946:73582096:+	1.06226	TTGGATTTTGATTGGATGCAC	64.3144	32.8783	69.1627	48.6642	Ⅶ
zma-miRt24d	KP192099	3p	chr1:240998450:240998591:-	0.953571	TTGGATTTTGATTGGATGCAC	63.0226	33.1625	69.1627	48.5611	Ⅶ
zma-miRt25a	KP192100	3p	chr1:24740992:24741164:+	1.24123	TCTAAAATGAGTGGTGCTGAT	76.4022	0.947501	75.5231	30.1058	Ⅶ
zma-miRt25b	KP192101	3p	chr6:151923306:151923479:+	1.14984	TCTAAAATGAGTGGTGCTGAT	76.4022	0.947501	75.5231	30.1058	Ⅶ
zma-miRt25c	KP192102	3p	chr6:112001796:112001969:-	0.948095	TCTAAAATGAGTGGTGCTGAT	76.4022	0.947501	75.5231	30.1058	Ⅶ
zma-miRt26	KP192103	3p	chr7:124953314:124953496:-	1.22787	TCTAAAATGAGTGGTGCTGAT	1.56864	0.852751	0.988038	0.515511	Ⅶ
zma-miRt27a	KP192104	3p	chr1:71019638:71019803:+	1.17857	TTTAAGGACCTAAAAATGCAT	3.41411	1.7055	1.4203	2.68066	Ⅳ
zma-miRt27b	KP192105	3p	chr7:1865173:1865336:-	1.13621	TTTAAGGACCTAAAAATGCAT	3.41411	1.7055	1.4203	2.68066	Ⅳ
zma-miRt27c	KP192106	3p	chr10:137950907:137951070:-	1.06275	TTTAAGGACCTAAAAATGCAT	3.41411	1.516	1.23505	2.68066	Ⅳ
zma-miRt27d	KP192107	3p	chr9:83962168:83962460:-	1.02735	TTTAAGGACCTAAAAATGCAT	3.41411	1.7055	1.4203	2.68066	Ⅳ
zma-miRt28	KP192108	3p	chr1:175894457:175894571:-	1.14364	TTTGGGGTGGATACGTGGTCA	1.56864	4.927	3.27288	1.64963	ⅴ
zma-miRt29	KP192109	3p	chr4:17984508:17984676:-	1.07586	CTATTTTGGGACGGAGAGAGT	1.47637	0.947501	2.16133	1.64963	Ⅶ
zma-miRt30	KP192110	3p	chr8:103189150:103189279:-	1.0375	ATGGTGCATTGACTTGGTCAA	2.30683	5.30601	8.08956	0.515511	Ⅲ
zma-miRt31	KP192111	3p	chr5:28680012:28680175:+	1	TCTAGATCCAACGGACCAAAA	2.12228	1.42125	0.617524	2.47445	Ⅳ
zma-miRt32	KP192112	3p	chr5:21298029:21298361:+	0.904762	AAGTGAGGATGGGATTATCTGC	1.29182	2.4635	2.47009	5.052	Ⅰ
zma-miRt33a	KP192113	3p	chr1:270061240:270061340:+	0.9	CGGATGGGTGCTGCGCGGTGGT	0.645912	31.078	59.097	8.86678	Ⅲ
zma-miRt33b	KP192114	3p	chr4:232063062:232063162:+	0.871795	CGGATGGGTGCTGCGCGGTGGT	0.645912	30.699	58.4795	8.86678	Ⅲ
