# Supplementary material for: Identification and Characterization of microRNAs during Maize Grain Filling
Source: PLoS One. 2015 May 7;10(5):e0125800. doi: 10.1371/journal.pone.0125800 (PMC4423906; doi:10.1371/journal.pone.0125800)
Supplement: S2 Table — (XLSX) [file pone.0125800.s003.xlsx]

## Sheet: Sheet1
miRNA_Acc.	Target_Acc.	P-value	GO	score	UPE	5'-miRNA sequence-3'	5'-target sequence-3'	Inhibition
zma-miRt1a-g	gnl|ZmGDB|GRMZM2G024533_T01	1e-170	DNA metabolic process	2.5	16.112	UCAAAAUAAGUUGGAUUAUAU	AUAUGAUCCUCCUUAUUUUGA	Translation
	gnl|ZmGDB|AC166636.1_FGT009	7.2e-76	RNA binding	3	12.388	UCAAAAUAAGUUGGAUUAUAU	AUGUGGUCCAACAUGUUUUGA	Translation
	gnl|ZmGDB|GRMZM2G024540_T01	0.0063	no	3	15.423	UCAAAAUAAGUUGGAUUAUA	UAUGAUCCAAUUUAUUUAGG	Cleavage
	gnl|ZmGDB|GRMZM2G158905_T01		no	3	15.511	UCAAAAUAAGUUGGAUUAUA	UAUGAUCCAAUUUAUUUAGG	Cleavage
	gnl|ZmGDB|GRMZM2G347691_T01		no	3	15.423	UCAAAAUAAGUUGGAUUAUA	UAUGAUCCAAUUUAUUUAGG	Cleavage
	gnl|ZmGDB|GRMZM2G102278_T01		no	3	20.054	UCAAAAUAAGUUGGAUUAUA	UAUGAUCCAAUUUAUUUAGG	Cleavage
	gnl|ZmGDB|GRMZM5G801814_T01		no	3	15.423	UCAAAAUAAGUUGGAUUAUA	UAUGAUCCAAUUUAUUUAGG	Cleavage
	gnl|ZmGDB|AC219020.4_FGT004		no	3	15.423	UCAAAAUAAGUUGGAUUAUA	UAUGAUCCAAUUUAUUUAGG	Cleavage
	gnl|ZmGDB|GRMZM2G413796_T03	0.078	no	3	16.872	UCAAAAUAAGUUGGAUUAUA	UAUGAUCCAAUUUAUUUAGG	Cleavage
	gnl|ZmGDB|GRMZM2G130741_T01		no	3	15.33	UCAAAAUAAGUUGGAUUAUA	UAUGAUCCAAUUUAUUUAGG	Cleavage
	gnl|ZmGDB|GRMZM2G063920_T01		no	3	15.241	UCAAAAUAAGUUGGAUUAUA	UAUGAUCCAAUUUAUUUAGG	Cleavage
	gnl|ZmGDB|GRMZM2G471378_T01		no	3	15.511	UCAAAAUAAGUUGGAUUAUA	UAUGAUCCAAUUUAUUUAGG	Cleavage
	gnl|ZmGDB|GRMZM2G371098_T01		no	3	16.872	UCAAAAUAAGUUGGAUUAUA	UAUGAUCCAAUUUAUUUAGG	Cleavage
	gnl|ZmGDB|GRMZM2G320240_T01		no	3	13.496	UCAAAAUAAGUUGGAUUAUA	UAUGAUCCAAUUUAUUUAGG	Cleavage
	gnl|ZmGDB|GRMZM2G382017_T01		no	3	15.423	UCAAAAUAAGUUGGAUUAUA	UAUGAUCCAAUUUAUUUAGG	Cleavage
	gnl|ZmGDB|GRMZM2G413796_T01	1e-07	terpenoid biosynthetic process	3	16.872	UCAAAAUAAGUUGGAUUAUA	UAUGAUCCAAUUUAUUUAGG	Cleavage
	gnl|ZmGDB|GRMZM2G447346_T01		no	3	15.423	UCAAAAUAAGUUGGAUUAUA	UAUGAUCCAAUUUAUUUAGG	Cleavage
	gnl|ZmGDB|GRMZM2G471742_T01		no	3	14.943	UCAAAAUAAGUUGGAUUAUA	UAUGAUCCAAUUUAUUUAGG	Cleavage
	gnl|ZmGDB|GRMZM2G133900_T01		no	3	17.505	UCAAAAUAAGUUGGAUUAUA	UAUGAUCCAAUUUAUUUAGG	Cleavage
	gnl|ZmGDB|GRMZM2G302125_T01		no	3	15.423	UCAAAAUAAGUUGGAUUAUA	UAUGAUCCAAUUUAUUUAGG	Cleavage
	gnl|ZmGDB|GRMZM2G326131_T01		no	3	14.943	UCAAAAUAAGUUGGAUUAUA	UAUGAUCCAAUUUAUUUAGG	Cleavage
	gnl|ZmGDB|GRMZM2G154250_T01		no	3	16.425	UCAAAAUAAGUUGGAUUAUAU	GUAUAGUCCAACGUAUUUGGA	Translation
zma-miRt2a-d	gnl|ZmGDB|GRMZM2G551338_T01	5e-05	signal transduction	2	12.878	UCUUUUUAUUAGUCGCCGGAU	AUCCAGCGACAAAUAAAAAGA	Translation
	gnl|ZmGDB|GRMZM2G152028_T01	1.2e-21	nucleus	2.5	15.64	UCUUUUUAUUAGUCGCCGGA	UCUGCCCACUAAUAAAAAGA	Cleavage
	gnl|ZmGDB|GRMZM2G157492_T01	0.025	gamma-tubulin binding	3	20.228	UCUUUUUAUUAGUCGCCGGA	UCCGGUGCCUAAUAAGGAGG	Cleavage
zma-miRt3a-e	gnl|ZmGDB|GRMZM2G551338_T01	5e-05	signal transduction	1	12.197	UUUUUAUUAGUCGCUGGAUA	UAUCCAGCGACAAAUAAAAA	Translation
	gnl|ZmGDB|AC215298.2_FGT001	0.041	sequence-specific DNA binding	2	13.335	UUUUUAUUAGUCGCUGGAUA	UAUGCAGCGGCUGAUAAAAA	Cleavage
	gnl|ZmGDB|GRMZM2G174671_T02	2.8e-68	agmatinase activity	3	18.01	UUUUUAUUAGUCGCUGGAUAA	UUAUCCAGUGAAUAAUGGAAG	Translation
	gnl|ZmGDB|EF517601.1_FGT003	0.013	Rho guanyl-nucleotide exchange factor activity	2.5	13.217	UUUUUAUUAGUCGCUGGAUA	UGUGCAGCGGCUGAUAAAAA	Cleavage
	gnl|ZmGDB|GRMZM2G334857_T01	5.9e-281	kinase activity	3	8.964	UUUUUAUUAGUCGCUGGAUAA	UUAUGCUGCUACUAAUAAAAA	Cleavage
	gnl|ZmGDB|AC188755.3_FGT001		no	3	18.118	UUUUUAUUAGUCGCUGGAUA	UAUCGUGCGGCUGAUAAAAA	Cleavage
zma-miRt4a-b	gnl|ZmGDB|GRMZM2G377123_T01	2.2e-11	7S RNA binding	2.5	16.59	UGAAGAGAAUUGAGGGGGCU	AACUCCCUCAAUCCUCUUCA	Cleavage
	gnl|ZmGDB|GRMZM2G122187_T01	3.2e-08	vesicle-mediated transport	3	15.851	UGAAGAGAAUUGAGGGGGCU	AGCCCCCGCACUUCUCUUCC	Translation
zma-miRt5	gnl|ZmGDB|GRMZM2G551108_T01	4.3e-12	protein binding	3	12.361	AUACUAGGAGUGAAGGGAUC	GUUUCCUUCACUCUUGGUGU	Cleavage
	gnl|ZmGDB|GRMZM2G066341_T01	2.9e-12	nucleus	2.5	24.629	AUACUAGGAGUGAAGGGAUC	GAGCCCUGCACUCCUAGUGU	Cleavage
zma-miRt6	gnl|ZmGDB|GRMZM2G557484_T01		no	3	16.369	UUUUGCAAAAGUUGAGUGGUA	UGUCACUCAACUUUUAUAAAA	Cleavage
zma-miRt7a-e	gnl|ZmGDB|GRMZM2G504461_T01		no	2	22.527	AUUGGAGAGGAUUGAGGGGGA	UCCCCUUCGAUCCUUUUCAAU	Cleavage
	gnl|ZmGDB|GRMZM2G313058_T01	7.2e-46	nucleus	2.5	24.032	AUUGGAGAGGAUUGAGGGGGA	UCCCCCUUAAUCCUCGCCGAU	Cleavage
	gnl|ZmGDB|GRMZM2G327311_T01	1.5e-24	no	2	13.351	AUUGGAGAGGAUUGAGGGGG	ACCCCUCUAUCCUCUCCAAU	Cleavage
	gnl|ZmGDB|GRMZM2G038384_T01	6.8e-26	endoplasmic reticulum	3	21.401	AUUGGAGAGGAUUGAGGGGGA	UUCCCCUCCGUCCUCUCCAAC	Cleavage
	gnl|ZmGDB|GRMZM5G898445_T01			3	10.577	AUUGGAGAGGAUUGAGGGGGA	UCUCCCUCAAUGCUCUCCACU	Translation
	gnl|ZmGDB|GRMZM2G001750_T01	8.5e-125	negative regulation of defense response	3	23.086	AUUGGAGAGGAUUGAGGGGG	CCUCCUUGAUCCUGUCCAAU	Cleavage
	gnl|ZmGDB|GRMZM2G057369_T01		no	2.5	23.232	AUUGGAGAGGAUUGAGGGGG	CUUCCUCAAUCCCUUCCAAU	Cleavage
	gnl|ZmGDB|GRMZM2G170628_T01	8.7e-08	no	3	11.738	AUUGGAGAGGAUUGAGGGGG	CGUCCUCAAUCUUCUCCAAC	Cleavage
zma-miRt8	gnl|ZmGDB|GRMZM2G166082_T01	8.5e-33	GTPase activity	3	22.417	UUGGAGUGGAUUGAGAGGGAA	UUCCUUCUCAAUCCACUCCCG	Cleavage
	gnl|ZmGDB|GRMZM2G084486_T01	2e-177	potassium ion transmembrane transporter activity	3	11.561	UUGGAGUGGAUUGAGAGGGAA	UUUUCUUCCAAUCCAUUCCAA	Cleavage
	gnl|ZmGDB|GRMZM2G025903_T01	5.9e-19	defense response	3	9.02	UUGGAGUGGAUUGAGAGGGA	UCUCUCUCAAUCUAUUCUAC	Cleavage
	gnl|ZmGDB|GRMZM2G378479_T01	1.2e-121	kinase activity	3	13.665	UUGGAGUGGAUUGAGAGGGAA	UUACCACUCAAUCUGCUCCAA	Cleavage
	gnl|ZmGDB|GRMZM2G506913_T01			3	19.92	UUGGAGUGGAUUGAGAGGGA	UCUUUUUCAAUCCACUCCUA	Cleavage
zma-miRt9	gnl|ZmGDB|GRMZM2G152105_T03	1.1e-159	3-oxoacyl-[acyl-carrier-protein] synthase activity,fatty acid synthase activity	1	9.555	UAGCUCUUCCUGUUUGGAUAU	AAAUCCAAACAGGAAGAGCUA	Cleavage
	gnl|ZmGDB|GRMZM2G175753_T01	1.2e-44	nucleus	1.5	16.574	UAGCUCUUCCUGUUUGGAUA	UAUCCAAAUAGAAAGAGCUA	Translation
	gnl|ZmGDB|GRMZM2G141218_T01	2.1e-17	nucleus	2	16.835	UAGCUCUUCCUGUUUGGAUA	UAUCCAAAUAGAAAGGGCUA	Translation
	gnl|ZmGDB|GRMZM2G050142_T01	1.2e-44	nucleus	2	15.434	UAGCUCUUCCUGUUUGGAUA	UAUCCAAAUAGAAAGGGCUA	Translation
	gnl|ZmGDB|GRMZM2G118787_T01	8.3e-46	nucleus	2	17.019	UAGCUCUUCCUGUUUGGAUA	UAUCCAAAUAGAAAGGGCUA	Translation
	gnl|ZmGDB|GRMZM2G113804_T01	1.1e-48	nucleus	2	21.653	UAGCUCUUCCUGUUUGGAUA	UAUCCAAAUAGAAAGGGCUA	Translation
	gnl|ZmGDB|GRMZM2G106626_T01	6.3e-48	nucleus	2	16.961	UAGCUCUUCCUGUUUGGAUA	UAUCCAAAUAGAAAGGGCUA	Translation
	gnl|ZmGDB|GRMZM2G306892_T01	4.9e-48	nucleus	2	17.688	UAGCUCUUCCUGUUUGGAUA	UAUCCAAAUAGAAAGGGCUA	Translation
zma-miRt10	gnl|ZmGDB|GRMZM2G067274_T01		no	2.5	17.374	UUUUCUGGCGCAUCGAAUUUG	CAAAUUUGUUGUGCCAGAAGA	Cleavage
	gnl|ZmGDB|GRMZM5G894486_T01	2.6e-93	mitochondrion	2.5	16.742	UUUUCUGGCGCAUCGAAUUU	UAAUUCGAUGCCCCAGAAAG	Translation
	gnl|ZmGDB|GRMZM2G342254_T01	1.1e-57	mitochondrion	2.5	17.664	UUUUCUGGCGCAUCGAAUUU	AAAUUUGAUGCUUCAGAGAA	Translation
	gnl|ZmGDB|GRMZM2G038667_T01	4.1e-113	mitochondrion	2.5	15.2	UUUUCUGGCGCAUCGAAUUU	AAAUUUGAUGCUUCAGAGAA	Translation
	gnl|ZmGDB|GRMZM2G143688_T01	6.7e-115	mitochondrion	2.5	18.481	UUUUCUGGCGCAUCGAAUUU	AAAUUUGAUGCUUCAGAGAA	Translation
	gnl|ZmGDB|GRMZM2G350001_T01	9.3e-61	mitochondrion	2.5	19.266	UUUUCUGGCGCAUCGAAUUU	AAAUUUGAUGCUUCAGAGAA	Translation
	gnl|ZmGDB|GRMZM2G351047_T01	4.3e-52	glucosinolate biosynthetic process	2.5	16.834	UUUUCUGGCGCAUCGAAUUU	AAAUUCAAUGCGUCAGAGGA	Cleavage
	gnl|ZmGDB|GRMZM2G041518_T01	2.9e-229	kinase activity	2.5	15.36	UUUUCUGGCGCAUCGAAUUU	AAAUUCAAUGCGUCAGAGGA	Cleavage
	gnl|ZmGDB|GRMZM2G401900_T01		no	3	17.495	UUUUCUGGCGCAUCGAAUUUG	CACAUUUGUUGUGCCAGAAAA	Cleavage
	gnl|ZmGDB|GRMZM2G316191_T01	3.4e-161	DNA helicase activity	2.5	17.133	UUUUCUGGCGCAUCGAAUUU	AAAUUUGAUGCUUCAGAGAA	Translation
	gnl|ZmGDB|GRMZM2G433869_T01	0.037	DNA endoreduplication	3	19.136	UUUUCUGGCGCAUCGAAUUUG	CACAUUUGUUGUGCCAGAAAA	Cleavage
	gnl|ZmGDB|GRMZM2G522607_T01	0.079	protein kinase activity	3	12.749	UUUUCUGGCGCAUCGAAUUU	AAAUUUCAUGCGCCAAAAAA	Cleavage
zma-miRt11	gnl|ZmGDB|GRMZM2G059441_T01		no	2.5	13.104	GAGAGGAUUGGAGUGGCUAAA	UUUAGUCUCUUCAAUUCUCUC	Cleavage
	gnl|ZmGDB|GRMZM2G165744_T01		no	3	8.031	GAGAGGAUUGGAGUGGCUAAA	UUUGGCCACUUCUAUUUUCUC	Translation
	gnl|ZmGDB|GRMZM2G086489_T01	7.4e-220	: NADPH-hemoprotein reductase activity	3	16.456	GAGAGGAUUGGAGUGGCUAA	UUGGGCACUUCAAUCCUUUU	Cleavage
	gnl|ZmGDB|GRMZM2G377451_T01	9e-77	: NADPH-hemoprotein reductase activity	3	16.456	GAGAGGAUUGGAGUGGCUAA	UUGGGCACUUCAAUCCUUUU	Cleavage
	gnl|ZmGDB|GRMZM2G411448_T01	8.4e-29	: NADPH-hemoprotein reductase activity	3	17.716	GAGAGGAUUGGAGUGGCUAA	UUGGGCACUUCAAUCCUUUU	Cleavage
zma-miRt12a-d	gnl|ZmGDB|GRMZM2G029726_T01	9.4e-28	calmodulin-dependent protein kinase activity,protein serine/threonine kinase activity	3	17.495	UUUGUUAAUGUUUGGAGUAGC	GCUACUUCAAACUUUAGUGAA	Translation
	gnl|ZmGDB|GRMZM2G117504_T01	4.2e-11	nucleus	3	9.635	UUUGUUAAUGUUUGGAGUAGC	GCUACUUUAUAUAUUGACAAA	Cleavage
	gnl|ZmGDB|GRMZM5G894031_T01	4.7e-34	oxygen binding	3	14.273	UUUGUUAAUGUUUGGAGUAG	UUAUUUCAGACAUUAACAGG	Cleavage
	gnl|ZmGDB|GRMZM2G358693_T02	4.8e-118	actin binding	3	16.895	UUUGUUAAUGUUUGGAGUAG	CUACUUCAAGUCUUAAUAAA	Translation
zma-miRt13	gnl|ZmGDB|GRMZM2G067067_T04	4e-35	no	1.5	13.946	UCUAGAAUCAAAGGCUAAUC	GCUUGGCCUUUGAUUCUAGA	Cleavage
	gnl|ZmGDB|GRMZM5G885990_T01		no	2	10.81	UCUAGAAUCAAAGGCUAAUC	GAUUGGCCUUUUAUUCUGGA	Translation
	gnl|ZmGDB|GRMZM5G882520_T01		no	2	10.81	UCUAGAAUCAAAGGCUAAUC	GAUUGGCCUUUUAUUCUGGA	Translation
	gnl|ZmGDB|GRMZM5G831452_T01		no	2	10.81	UCUAGAAUCAAAGGCUAAUC	GAUUGGCCUUUUAUUCUGGA	Translation
	gnl|ZmGDB|GRMZM2G305668_T01		no	3	22.608	UCUAGAAUCAAAGGCUAAUCU	AGAUGAGCCUUUCAUUCUAGC	Translation
zma-miRt14a-c	gnl|ZmGDB|GRMZM2G042502_T01	3.4e-272	diphosphate-fructose-6-phosphate 1-phosphotransferase activity	2.5	21.148	CAAGCAAACCAUAUGAUCCAU	GUGGAUCAGAUGGUUUGCUAG	Cleavage
	gnl|ZmGDB|GRMZM2G114883_T01	4.1e-12	diphosphate-fructose-6-phosphate 1-phosphotransferase activity	2.5	19.111	CAAGCAAACCAUAUGAUCCAU	GUGGAUCAGAUGGUUUGCUAG	Cleavage
	gnl|ZmGDB|GRMZM2G166976_T01	2.3e-215	no	3	18.577	CAAGCAAACCAUAUGAUCCAU	GUGGGUCAUGUGCCUUGCUUG	Translation
	gnl|ZmGDB|GRMZM2G007681_T01	1.5e-254	DNA-directed RNA polymerase activity	3	21.474	CAAGCAAACC-AUAUGAUCC	GGAUCAUAUUGGUUUGCUUU	Translation
zma-miRt16	gnl|ZmGDB|GRMZM2G133067_T01	4.2e-06	structural constituent of ribosome	3	22.514	UUAGGCUCGGGGACUACGGUG	CACCGUGGUCGCCGAGCCCAA	Translation
	gnl|ZmGDB|AC195785.3_FGT004	2.4e-137	carbohydrate binding	3	23.904	UUAGGCUCGGGGACUACGGUG	CGUCGUCGUCCCUGAGCCUGA	Cleavage
	gnl|ZmGDB|GRMZM2G467356_T01	1.6e-43	ubiquitin-dependent protein catabolic process	3	23.743	UUAGGCUCGGGGACUACGGUG	CGUCGCUGUCCCCGAGCCUAA	Cleavage
zma-miRt17	gnl|ZmGDB|GRMZM2G019238_T01		no	3	17.209	UGGUCUUGCCACCGUGUCGUC	GUUGACAUGGUGGCAGGAUCA	Cleavage
zma-miRt18	gnl|ZmGDB|GRMZM2G011132_T01		no	1	14.699	UUGGAUGUCGAUAUUGAGGG	CCUUUAAUAUCGACAUCCAA	Cleavage
	gnl|ZmGDB|AC208346.3_FGT008		no	3	16.696	UUGGAUGUCGAUAUUGAGGG	ACCUCGAUGUCGACAUCCAC	Cleavage
	gnl|ZmGDB|GRMZM2G072578_T01	2.5e-62	phospholipase A2 activity	3	24.774	UUGGAUGUCGAUAUUGAGGGC	GCGCUCAACAUCGGCAUCCAG	Cleavage
zma-miRt19	gnl|ZmGDB|GRMZM2G083374_T01	5.7e-09	sequence-specific DNA binding transcription factor activity	2.5	22.621	CGGAGGGGAUUGGAGAGGCUA	UAGCCUCUUCAAUUCCUUUUG	Cleavage
	gnl|ZmGDB|GRMZM2G178987_T01		no	2	18.4	CGGAGGGGAUUGGAGAGGCU	GGCCUCUCCAGUCCCCUCCC	Cleavage
	gnl|ZmGDB|AC199850.4_FGT001	5.9e-11	signal transducer activity	2.5	21.244	CGGAGGGGAUUGGAGAGGCUA	UUGCCGCUCCAAUCCCUUCCG	Cleavage
	gnl|ZmGDB|GRMZM2G163877_T01	5.4e-40	protein binding	3	18.331	CGGAGGGGAUUGGAGAGGCUA	UGGCCUCUCCAUUCUUCUCUG	Translation
	gnl|ZmGDB|AC190841.2_FGT007		no	3	20.371	CGGAGGGGAUUGGAGAGGCUA	UAGUCCCUCUAAUCUCCUUCG	Cleavage
	gnl|ZmGDB|GRMZM2G329901_T01	2.1e-06	structural constituent of ribosome	2.5	18.776	CGGAGGGGAUUGGAGAGGCU	AGCCUCUUGAAUCCCCUCCA	Cleavage
	gnl|ZmGDB|GRMZM2G546024_T01		no	3	6.758	CGGAGGGGAUUGGAGAGGCU	UGCCUUUCCAAUUCCCUCCU	Cleavage
	gnl|ZmGDB|GRMZM2G061339_T01	0.0044	no	3	23.32	CGGAGGGGAUUGGAGAGGCUA	UUGCUGCUCCAAUCCCUUCCG	Cleavage
	gnl|ZmGDB|GRMZM5G834477_T01	0.058	electron carrier activity	3	17.874	CGGAGGGGAUUGGAGAGGCUA	UUGCUGCUCCAAUCCCUUCCG	Cleavage
zma-miRt20	gnl|ZmGDB|GRMZM2G513220_T01		no	3	13.812	UCUACACUCAUACGGCUCUC	GAGAACUAUAUGGGUGUAGA	Cleavage
zma-miRt21a-h	gnl|ZmGDB|GRMZM2G513220_T01		no	1.5	13.603	GGAUGUCGAUAUUGGAGGGC	GUCCUUUAAUAUCGACAUCC	Cleavage
	gnl|ZmGDB|GRMZM2G011132_T01		no	2.5	11.232	GGAUGUCGAUAUUGGAGGGCA	UGACCUCCAAUAUCAACAUCC	Cleavage
	gnl|ZmGDB|GRMZM2G518041_T01		no	2.5	11.572	GGAUGUCGAUAUUGGAGGGC	GCCCUUCAUUUUCGACAUCC	Translation
	gnl|ZmGDB|GRMZM2G410710_T01	1.6e-92	mitochondrion organization	2.5	11.572	GGAUGUCGAUAUUGGAGGGC	GCCCUUCAUUUUCGACAUCC	Translation
zma-miRt22	gnl|ZmGDB|GRMZM2G410710_T02			2	11.222	AAGGGGAUUGAGGGGUUAGAA	UUCUAACCCUUCAAUCUUUUU	Cleavage
	gnl|ZmGDB|GRMZM2G081774_T05	1.3e-136	amino acid transport	3	15.983	AAGGGGAUUGAGGGGUUAGA	AUUAGCUUCUCAAUCCCCUU	Cleavage
	gnl|ZmGDB|GRMZM2G131074_T01	3e-11	nucleus	3	2.693	AAGGGGAUUGAGGGGUUAGA	UCUAAUCCUUUAAUCCCCAU	Cleavage
	gnl|ZmGDB|GRMZM2G568654_T01			3	13.954	AAGGGGAUUGAGGGGUUAGA	UCUAACUCCACCAUCUCCUU	Translation
zma-miRt23a-c	gnl|ZmGDB|GRMZM2G001401_T02	1.1e-33	cinnamoyl-CoA reductase activity	2.5	11.566	UUUCAAAGUUCGUGGACCUAA	UUGGGUCCUUGAACUUUGGAA	Cleavage
	gnl|ZmGDB|GRMZM2G043980_T03			2.5	11.566	UUUCAAAGUUCGUGGACCUAA	UUGGGUCCUUGAACUUUGGAA	Cleavage
	gnl|ZmGDB|GRMZM2G043980_T02	8.8e-45	cytoplasm	3	14.513	UUUCAAAGUUCGUGGACCUA	UACGUACAAGAACUUUGAAA	Cleavage
	gnl|ZmGDB|GRMZM2G375904_T01	1e-162	protein phosphorylation	3	16.448	UUUCAAAGUUCGUGGACCUA	UAGGGCCAAGAAAUUUGAAA	Cleavage
	gnl|ZmGDB|GRMZM2G050162_T01	0.00019	nucleus	3	10.914	UUUCAAAGUUCGUGGACCUA	UAGGUCCAAAACCUUUGAAA	Translation
zma-miRt24a-d	gnl|ZmGDB|GRMZM2G502919_T01		no	2.5	22.151	UUGGAUUUUGAUUGGAUGCAC	GAGCAUCCAAUCUAGAUCCAA	Translation
	gnl|ZmGDB|GRMZM2G328304_T01	8.5e-94	cell proliferation	3	17.374	UUGGAUUUUGAUUGGAUGCA	UGCAUCCAGUCGAGAUUUGA	Cleavage
	gnl|ZmGDB|GRMZM5G862565_T01	9.9e-11	nucleus	3	15.468	UUGGAUUUUGAUUGGAUGCA	UGCAUCCAGUCGAGAUUUGA	Cleavage
	gnl|ZmGDB|GRMZM2G099337_T01	3.2e-16	regulation of transcription	2.5	12.203	UUGGAUUUUGAUUGGAUGCA	UGCAUCCAAUCAAAGUUUGG	Cleavage
	gnl|ZmGDB|GRMZM2G588594_T01		no	3	17.513	UUGGAUUUUGAUUGGAUGCAC	GUUCAUUCAGUCAAAGUCCAG	Cleavage
	gnl|ZmGDB|GRMZM2G104401_T01		no	2.5	10.83	UUGGAUUUUGAUUGGAUGCAC	GAGCAUCCAAUCUAGAUCCAA	Translation
	gnl|ZmGDB|GRMZM2G485571_T01		no	3	18.576	UUGGAUUUUGAUUGGAUGCA	UGCAUCCAAUAAAAAUUUAU	Translation
	gnl|ZmGDB|GRMZM2G135038_T01	2.9e-101	negative regulation of programmed cell death	3	22.401	UUGGAUUUUGAUUGGAUGCA	GGCAUCGGAUCAAAAUCCAG	Cleavage
	gnl|ZmGDB|GRMZM2G114739_T01	1.2e-161	chlorophyll metabolic process	2.5	23.002	UUGGAUUUUGAUUGGAUGCA	UGCAUCCACUGAAGAUCCAA	Translation
	gnl|ZmGDB|GRMZM2G302327_T01	1.9e-87	nucleus	2.5	23.002	UUGGAUUUUGAUUGGAUGCA	UGCAUCCACUGAAGAUCCAA	Translation
	gnl|ZmGDB|AC205471.4_FGT005	2.8e-80	nucleus	2.5	23.002	UUGGAUUUUGAUUGGAUGCA	UGCAUCCACUGAAGAUCCAA	Translation
	gnl|ZmGDB|GRMZM2G139524_T01	2.6e-73	nucleus	2.5	10.074	UUGGAUUUUGAUUGGAUGCA	UGCGUCCCACCAAAAUCCAA	Translation
	gnl|ZmGDB|GRMZM2G162112_T01	3.6e-28	petal formation	2.5	23.002	UUGGAUUUUGAUUGGAUGCA	UGCAUCCACUGAAGAUCCAA	Translation
	gnl|ZmGDB|GRMZM2G474320_T01	1.9e-60	nucleus	2.5	18.927	UUGGAUUUUGAUUGGAUGCA	UGCAUCCACUGAAGAUCCAA	Translation
	gnl|ZmGDB|GRMZM5G808419_T01	4.2e-22	nucleus	3	23.72	UUGGAUUUUGAUUGGAUGCA	GGCAUCGGAUCAAAAUCCAG	Cleavage
zma-miRt27a-d	gnl|ZmGDB|GRMZM2G032947_T01	2.6e-35	chlorophyll metabolic process	3	10.569	UUUAAGGACCUAAAAAUGCAU	AUACAAUUUUAGGUCUUUGAA	Cleavage
zma-miRt29	gnl|ZmGDB|GRMZM2G556685_T01		no	2.5	10.83	CUAUUUUGGGACGGAGAGAGU	ACUUUAUCCGUUUCAAAAUAG	Cleavage
	gnl|ZmGDB|GRMZM2G407913_T01	3.1e-56	endoplasmic reticulum，nucleus	2.5	10.83	CUAUUUUGGGACGGAGAGAGU	ACUUUAUCCGUUUCAAAAUAG	Cleavage
	gnl|ZmGDB|GRMZM2G004687_T01		no	2.5	11.697	CUAUUUUGGGACGGAGAGAGU	ACUCCCUCCGUCCCACAAUAG	Cleavage
	gnl|ZmGDB|GRMZM2G521307_T01		no	3	8.01	CUAUUUUGGGACGGAGAGAGU	ACUCCCUCCGUUUCAAAAUAU	Cleavage
	gnl|ZmGDB|GRMZM2G026672_T02		no	3	12.082	CUAUUUUGGGACGGAGAGAGU	AUUCUCUCACUUCCAAAAUAG	Cleavage
	gnl|ZmGDB|GRMZM5G859661_T01		no	3	12.082	CUAUUUUGGGACGGAGAGAGU	AUUCUCUCACUUCCAAAAUAG	Cleavage
	gnl|ZmGDB|GRMZM5G812058_T01		no	3	12.082	CUAUUUUGGGACGGAGAGAGU	AUUCUCUCACUUCCAAAAUAG	Cleavage
	gnl|ZmGDB|GRMZM5G856972_T01		no	3	12.082	CUAUUUUGGGACGGAGAGAGU	AUUCUCUCACUUCCAAAAUAG	Cleavage
	gnl|ZmGDB|GRMZM5G871099_T01		no	2.5	14.602	CUAUUUUGGGACGGAGAGAG	CUCUCUCCAUCCAGAAAUAG	Cleavage
	gnl|ZmGDB|GRMZM2G428386_T01	1.4e-198	nucleus	3	9.438	CUAUUUUGGGACGGAGAGAGU	AUUCUCUCACUUCCAAAAUAG	Cleavage
	gnl|ZmGDB|GRMZM5G895226_T01		no	3	9.517	CUAUUUUGGGACGGAGAGAGU	ACUCACUCUGUAUCAAAAUAG	Translation
zma-miRt30	gnl|ZmGDB|GRMZM2G036807_T01	0.00083	nucleus	2.5	19.986	AUGGUGCAUUGACUUGGUCAA	UUGAUCAAGUCAGUGCAUCAG	Cleavage
	gnl|ZmGDB|AC215605.2_FGT007	0.00014	serine/arginine repetitive matrix 1	2.5	19.986	AUGGUGCAUUGACUUGGUCAA	UUGAUCAAGUCAGUGCAUCAG	Cleavage
	gnl|ZmGDB|AC211572.4_FGT001	0.00012	serine/arginine repetitive matrix 2	3	12.296	AUGGUGCAUUGACUUGGUCA	AGAGCAAGUUAAUGCACUAU	Cleavage
	gnl|ZmGDB|GRMZM2G358701_T01	3.3e-14	cytoplasm，nucleus，	3	14.003	AUGGUGCAUUGACUUGGUCA	AGAGCAAGUUAAUGCACUAU	Cleavage
	gnl|ZmGDB|GRMZM2G321210_T01	0.0011	cell wall macromolecule metabolic process	3	24.291	AUGGUGCAUUGACUUGGUCA	UGACCCAGUCAAUGCGCCGG	Cleavage
	gnl|ZmGDB|GRMZM2G369394_T01	1.6e-29	chloroplast	3	12.884	AUGGUGCAUUGACUUGGUCA	AGAGCAAGUUAAUGCACUAU	Cleavage
	gnl|ZmGDB|GRMZM2G123860_T01	0.00035	cell wall macromolecule metabolic process	3	12.296	AUGGUGCAUUGACUUGGUCA	AGAGCAAGUUAAUGCACUAU	Cleavage
	gnl|ZmGDB|GRMZM5G848942_T01	6.6e-12	cytoplasm，nucleus，	3	21.051	AUGGUGCAUUGACUUGGUCA	UGGCCAAGUCCAUUCACCAU	Translation
	gnl|ZmGDB|GRMZM2G064640_T01		no	3	24.502	AUGGUGCAUUGACUUGGUCA	UGGCCAAGUCCAUUCACCAU	Translation
	gnl|ZmGDB|GRMZM2G108348_T01		no	3	17.201	AUGGUGCAUUGACUUGGUCA	UGGCCAAGUCCAUCCACCAU	Translation
	gnl|ZmGDB|GRMZM2G568947_T01		no	3	17.128	AUGGUGCAUUGACUUGGUCA	UGGCCAAGUCCAUCCACCAU	Translation
zma-miRt31	gnl|ZmGDB|GRMZM2G090414_T01		no	2	21.773	UCUAGAUCCAACGGACCAAA	UAUGGUUCGUUGGAUCUAGG	Cleavage
	gnl|ZmGDB|GRMZM2G476562_T01		no	3	19.247	UCUAGAUCCAACGGACCAAAA	UUUUGGUGUGUUUGAUUUAGA	Translation
zma-miRt33a-b	gnl|ZmGDB|GRMZM2G342865_T01	6.9e-24	cellular_component	2.5	17.73	CGGAUGGGUGCUGCGCGGUGGU	GCCGCCGCGCGCCACUCAUCCG	Translation
	gnl|ZmGDB|GRMZM2G077202_T01	2.6e-107	chloroplast	3	17.646	CGGAUGGGUGCUGCGCGGUGGU	GUCCCCGCGCAGCGUCCAUCCC	Cleavage
