# Supplementary material for: Identification and Characterization of microRNAs during Maize Grain Filling
Source: PLoS One. 2015 May 7;10(5):e0125800. doi: 10.1371/journal.pone.0125800 (PMC4423906; doi:10.1371/journal.pone.0125800)
Supplement: S3 Table — (XLSX) [file pone.0125800.s004.xlsx]

## Sheet: Sheet1
miRNA_Acc.	Target ID	Target gene ontology	P-value	functional Classification	Expectation	UPE	5'-miRNA sequence-3'	5'-target sequence-3'	Inhibition
zma-miR156a-l	gnl|ZmGDB|AC233751.1_FGT002	AT5G50570，SPL13A	3.7e-29	transcriptional regulation	1	23.513	UGACAGAAGAGAGUGAGCAC	GUGCUCUCUCUCUUCUGUCA	Cleavage
	gnl|ZmGDB|GRMZM2G097275_T01	SPL2	2.1e-42	transcriptional regulation	1	21.867	UGACAGAAGAGAGUGAGCAC	GUGCUCUCUCUCUUCUGUCA	Cleavage
	gnl|ZmGDB|GRMZM5G878561_T01	SPL13A	3.4e-30	transcriptional regulation	1	19.127	UGACAGAAGAGAGUGAGCAC	GUGCUCUCUCUCUUCUGUCA	Cleavage
	gnl|ZmGDB|GRMZM2G061734_T01	SPL13A	8.6e-37	transcriptional regulation	1	17.452	UGACAGAAGAGAGUGAGCAC	GUGCUCUCUCUCUUCUGUCA	Cleavage
	gnl|ZmGDB|GRMZM2G460544_T01	SPL9	3.5e-41	transcriptional regulation	1	20.772	UGACAGAAGAGAGUGAGCAC	GUGCUCUCUCUCUUCUGUCA	Cleavage
	gnl|ZmGDB|GRMZM2G126018_T01	SPL9	1e-36	transcriptional regulation	1	18.45	UGACAGAAGAGAGUGAGCAC	GUGCUCUCUCUCUUCUGUCA	Cleavage
	gnl|ZmGDB|GRMZM2G307588_T01	SPL9	1.8e-33	transcriptional regulation	1	16.689	UGACAGAAGAGAGUGAGCAC	GUGCUCUCUCUCUUCUGUCA	Cleavage
	gnl|ZmGDB|GRMZM2G106798_T02	SPL13A	6.5e-31	transcriptional regulation	1	22.998	UGACAGAAGAGAGUGAGCAC	GUGCUCUCUCUCUUCUGUCA	Cleavage
zma-miR159a-b，f，j，k	gnl|ZmGDB|GRMZM2G416652_T01	MYB120	3e-42	transcriptional regulation	1	20.367	CGAGCUCCCUUCAAUCCAAA	CGAGCUCCCUUCAAUCCAAA	Cleavage
	gnl|ZmGDB|GRMZM2G167088_T01	MYB120	3e-42	transcriptional regulation	1	20.367	CGAGCUCCCUUCAAUCCAAA	CGAGCUCCCUUCAAUCCAAA	Cleavage
	gnl|ZmGDB|GRMZM2G423833_T01	MYB65	6.2e-43	transcriptional regulation	1	16.255	CAGAGAUCCCUUCGAUCCAAA	CAGAGAUCCCUUCGAUCCAAA	Cleavage
	gnl|ZmGDB|GRMZM2G004090_T01	Myb domain protein 120	4.4e-43	transcriptional regulation	1	20.447	CGAGCUCCCUUCAGUCCAAA	CGAGCUCCCUUCAGUCCAAA	Cleavage
	gnl|ZmGDB|GRMZM2G093789_T01	MYB65	2.3e-44	transcriptional regulation	1	17.64	CAGAGAUUCCUUCGAUCCAAA	CAGAGAUUCCUUCGAUCCAAA	Cleavage
	gnl|ZmGDB|GRMZM2G075064_T01	Myb domain protein 101;	1.9e-30	transcriptional regulation	1	18.026	CGGAGAUCCCUUCGAUCCAAA	CGGAGAUCCCUUCGAUCCAAA	Cleavage
	gnl|ZmGDB|AC209015.3_FGT004	Non	Non	Uncharacterized	1	13.983	CGGAGAUCCCUUCGAUCCAAA	CGGAGAUCCCUUCGAUCCAAA	Cleavage
	gnl|ZmGDB|GRMZM2G139688_T01	MYB33	2.3e-68	transcriptional regulation	1	17.184	UGGAGCUCCCUUCACUCCAAG	UGGAGCUCCCUUCACUCCAAG	Cleavage
	gnl|ZmGDB|GRMZM2G028054_T01	MYB33	1.8e-58	transcriptional regulation	1	16.122	UGGAGCCCCCUUCAGUCCAAA	UGGAGCCCCCUUCAGUCCAAA	Cleavage
	gnl|ZmGDB|AC204352.3_FGT012	Non	Non	Uncharacterized	1	20.466	CAGAGCACCCUUCAAGCCAAA	CAGAGCACCCUUCAAGCCAAA	Cleavage
	gnl|ZmGDB|GRMZM2G046443_T01	Myb protein-like;	3e-46	transcriptional regulation	1	24.756	UGGAGCUCCAUUCGAUCCAAA	UGGAGCUCCAUUCGAUCCAAA	Cleavage
	gnl|ZmGDB|GRMZM2G376684_T01	MYB65	1.8e-29	transcriptional regulation	1	13.939	UGGAGAUCCCUUCGAUCCAAA	UGGAGAUCCCUUCGAUCCAAA	Cleavage
	gnl|ZmGDB|GRMZM2G070523_T01	Myb domain protein 101;	7.1e-50	transcriptional regulation	1	16.911	UGGAGCUCCCUUCAAACCAAU	UGGAGCUCCCUUCAAACCAAU	Cleavage
	gnl|ZmGDB|GRMZM2G038195_T01	PP2a-2	5.6e-160	Signal transduction	1	16.182	CAGAACUUCCUUCAAUUCAAC	CAGAACUUCCUUCAAUUCAAC	Cleavage
	gnl|ZmGDB|GRMZM2G085550_T02	Non	Non	Uncharacterized	1	19.999	CGGAGCCCCCUUCAAACCAAA	CGGAGCCCCCUUCAAACCAAA	Cleavage
zma-miR162	gnl|ZmGDB|GRMZM2G040762_T01	Endoribonuclease Dicer homolog 1	0	post-transcriptional regulation	2.5	24.192	UCGAU-AAACCUCUGCAUCCAG	CUGGAUGCAGAGGUUUUAUCGA	Cleavage
zma-miR164a-d,g	gnl|ZmGDB|GRMZM2G139700_T01	CUP-SHAPED COTYLEDON 2，CUC2	2.7e-71	transcriptional regulation	1	20.392	UGGAGAAGCAGGGCACGUGC	GCUCGUGCCCUGCUUCUCCA	Cleavage
	gnl|ZmGDB|GRMZM2G393433_T01	CUP-SHAPED COTYLEDON 2，CUC2	6.5e-66	transcriptional regulation	1	17.089	UGGAGAAGCAGGGCACGUGC	GCUCGUGCCCUGCUUCUCCA	Cleavage
	gnl|ZmGDB|GRMZM2G114850_T01	NAC1 （Arabidopsis thaliana）	2.3e-59	transcriptional regulation	1	20.062	UGGAGAAGCAGGGCACGUGC	GCAGGUGCCCUGCUUCUCCA	Cleavage
	gnl|ZmGDB|GRMZM2G063522_T01	NAC1	7.5e-66	transcriptional regulation	1	19.743	UGGAGAAGCAGGGCACGUGC	GCAAGUGCCCUGCUUCUCCA	Cleavage
	gnl|ZmGDB|GRMZM2G146380_T01	NAC6	3.7e-17	transcriptional regulation	2	17.042	UGGAGAAGCAGGGCACGUGC	ACACGUGACCUGCUUCUCCA	Cleavage
	gnl|ZmGDB|GRMZM2G101033_T01	MuDR family transposase	0.0037	transcriptional regulation	2.5	17.548	UGGAGAAGCAGGGCACGUGC	GCAUGUCUUCUGCUUCUCCA	Cleavage
	gnl|ZmGDB|GRMZM2G011553_T01	Glycine-rich uncharacterized protein;	2.1e-27	Stress response	3	19.012	UGGAGAAGCAGGGCACGUGCA	UGCGCCUGCCCUCCUUCUCCG	Translation
zma-miR164e	gnl|ZmGDB|GRMZM2G146380_T01	NAC6	3.7e-17	transcriptional regulation	2	17.042	UGGAGAAGCAGGACACGUGAG	CACACGUGACCUGCUUCUCCA	Cleavage
	gnl|ZmGDB|GRMZM2G333878_T01	Dihydroxyacetone kinase;	4.3e-88	Signal transduction	2.5	13.72	UGGAGAAGCAGGACACGUGAG	CUCUCGUGUUCUUCUUCUCCA	Translation
	gnl|ZmGDB|GRMZM2G011156_T01	cytochrome P450, family 79, subfamily B, polypeptide 3	1.3e-114	Signal transduction	3	18.491	UGGAGAAGCAGGACACGUGA	CUACGUGUACUGCUUCUCCG	Cleavage
	gnl|ZmGDB|GRMZM2G101033_T01	MuDR family transposase	0.0037	transcriptional regulation	3	17.548	UGGAGAAGCAGGACACGUGA	GCAUGUCUUCUGCUUCUCCA	Cleavage
	gnl|ZmGDB|GRMZM2G003342_T01	similar to Nef associated protein 1	2.2e-92	Uncharacterized	3	24.027	UGGAGAAGCAGGACACGUGAG	CUGUCGAGUCCUGCUUCUCCA	Cleavage
	gnl|ZmGDB|GRMZM2G125424_T01	ABC transporter B family member 19	3.3e-187	transporter	3	21.079	UGGAGAAGCAGGACACGUGAG	CCCACGUGUCCACCUUCUCCA	Translation
zma-miR166a-i	gnl|ZmGDB|GRMZM2G109987_T01	Homeobox-leucine zipper protein REVOLUTA	0	transcriptional regulation	2	24.232	UCGGACCAGGCUUCAUUCCC	UGGGAUGAAGCCUGGUCCGG	Cleavage
	gnl|ZmGDB|GRMZM2G469551_T01	Homeobox-leucine zipper protein REVOLUTA;	0	transcriptional regulation	2	19.005	UCGGACCAGGCUUCAUUCCC	UGGGAUGAAGCCUGGUCCGG	Cleavage
	gnl|ZmGDB|GRMZM2G042250_T01	Homeobox-leucine zipper protein REVOLUTA	4.0e-312	transcriptional regulation	2	23.534	UCGGACCAGGCUUCAUUCCC	UGGGAUGAAGCCUGGUCCGG	Cleavage
	gnl|ZmGDB|GRMZM2G003509_T01	ARABIDOPSIS THALIANA HOMEOBOX PROTEIN 14	6.6e-306	Development	2	21.036	UCGGACCAGGCUUCAUUCCC	UGGGAUGAAGCCUGGUCCGG	Cleavage
	gnl|ZmGDB|AC187157.4_FGT005	Homeobox-leucine zipper protein ATHB-15;	1.2e-284	transcriptional regulation	2	23.173	UCGGACCAGGCUUCAUUCCC	CGGGAUGAAGCCUGGUCCGG	Cleavage
	gnl|ZmGDB|GRMZM2G178102_T01	Homeobox-leucine zipper protein ATHB-14	2.0e-315	transcriptional regulation	2	20.931	UCGGACCAGGCUUCAUUCCC	UGGGAUGAAGCCUGGUCCGG	Cleavage
	gnl|ZmGDB|GRMZM2G006062_T01	Homeobox-leucine zipper protein ATHB-14	7.3e-14	transcriptional regulation	2.5	22.975	UCGGACCAGGCUUCAUUCCC	UGGGAUGAAGCUUGGUCCGG	Cleavage
	gnl|ZmGDB|AC208827.3_FGT002	Uncharacterized protein	0.071	Uncharacterized	2	16.209	UCGGACCAGGCUUCAUUCCC	AGGAAUGCAGCCUGGUCCGA	Cleavage
	gnl|ZmGDB|GRMZM2G552083_T01	Homeobox-leucine zipper protein ATHB-14	1.5e-52	transcriptional regulation	2.5	19.564	UCGGACCAGGCUUCAUUCCC	UGGGAUGGAGCCUGGUCCGG	Cleavage
	gnl|ZmGDB|GRMZM2G336718_T01	Agenet domain-containing protein / bromo-adjacent homology (BAH) domain-containing protein	2.4e-66	transcriptional regulation	2.5	19.552	UCGGACCAGGCUUCAUUCCC	UGGGAUGGAGCCUGGUCCGG	Cleavage
	gnl|ZmGDB|GRMZM2G123644_T01	Agenet domain-containing protein / bromo-adjacent homology (BAH) domain-containing protein;	1.7e-68	transcriptional regulation	2.5	19.564	UCGGACCAGGCUUCAUUCCC	UGGGAUGGAGCCUGGUCCGG	Cleavage
	gnl|ZmGDB|GRMZM2G038198_T01	60S ribosomal protein L15-1	9.1e-45	post-translational regulation	3	17.689	UCGGACCAGGCUUCAUUCCC	UGAGAUGAAGCCUGGUCCGG	Cleavage
zma-miR166j,k,n	gnl|ZmGDB|GRMZM2G036557_T01	RNA-binding protein NOB1 （Arabidopsis thaliana）	4.5e-17	transcriptional regulation	3	16.119	UCGGACCAGGCUUCAAUCCC	UGGAUUGGAGCAUGGUCUGA	Translation
	gnl|ZmGDB|GRMZM2G160996_T01	RNA-binding protein NOB1;	2e-121	transcriptional regulation	3	15.64	UCGGACCAGGCUUCAAUCCC	UGGAUUGGAGCAUGGUCUGA	Translation
	gnl|ZmGDB|GRMZM2G109987_T01	Homeobox-leucine zipper protein REVOLUTA	0	transcriptional regulation	3	24.232	UCGGACCAGGCUUCAAUCCC	UGGGAUGAAGCCUGGUCCGG	Cleavage
	gnl|ZmGDB|GRMZM2G469551_T01	Homeobox-leucine zipper protein REVOLUTA;	0	transcriptional regulation	3	19.005	UCGGACCAGGCUUCAAUCCC	UGGGAUGAAGCCUGGUCCGG	Cleavage
	gnl|ZmGDB|GRMZM2G042250_T01	Homeobox-leucine zipper protein REVOLUTA	4.0e-312	transcriptional regulation	3	23.534	UCGGACCAGGCUUCAAUCCC	UGGGAUGAAGCCUGGUCCGG	Cleavage
	gnl|ZmGDB|GRMZM2G003509_T01	ARABIDOPSIS THALIANA HOMEOBOX PROTEIN 14	6.6e-306	Development	3	21.036	UCGGACCAGGCUUCAAUCCC	UGGGAUGAAGCCUGGUCCGG	Cleavage
	gnl|ZmGDB|AC187157.4_FGT005	Homeobox-leucine zipper protein ATHB-15;	1.2e-284	transcriptional regulation	3	23.173	UCGGACCAGGCUUCAAUCCC	CGGGAUGAAGCCUGGUCCGG	Cleavage
	gnl|ZmGDB|GRMZM2G178102_T01	Homeobox-leucine zipper protein ATHB-14	2.0e-315	transcriptional regulation	3	20.931	UCGGACCAGGCUUCAAUCCC	UGGGAUGAAGCCUGGUCCGG	Cleavage
	gnl|ZmGDB|AC208827.3_FGT002	Uncharacterized protein	0.071	Uncharacterized	3	16.209	UCGGACCAGGCUUCAAUCCCU	AAGGAAUGCAGCCUGGUCCGA	Cleavage
zma-miR166l	gnl|ZmGDB|AC208827.3_FGT002	Uncharacterized protein	0.071	Uncharacterized	1	16.247	UCUCGGACCAGGCUUCAUUCC	GGAAUGCAGCCUGGUCCGAGA	Cleavage
	gnl|ZmGDB|AC204407.3_FGT004	HOPZ-ACTIVATED RESISTANCE 1	3.5e-13	Stress response	2.5	18.195	UCUCGGACCAGGCUUCAUUC	GAAUGGAACUUGGUUCGAGA	Cleavage
zma-miR166m	gnl|ZmGDB|AC208827.3_FGT002	Uncharacterized protein	0.071	Uncharacterized	1	16.209	AGGAAUGCAGCCUGGUCCGA	AGGAAUGCAGCCUGGUCCGA	Cleavage
	gnl|ZmGDB|GRMZM2G109987_T01	Homeobox-leucine zipper protein REVOLUTA	0	transcriptional regulation	1	24.232	UGGGAUGAAGCCUGGUCCGG	UGGGAUGAAGCCUGGUCCGG	Cleavage
	gnl|ZmGDB|GRMZM2G469551_T01	Homeobox-leucine zipper protein REVOLUTA;	0	transcriptional regulation	1	19.005	UGGGAUGAAGCCUGGUCCGG	UGGGAUGAAGCCUGGUCCGG	Cleavage
	gnl|ZmGDB|GRMZM2G042250_T01	Homeobox-leucine zipper protein REVOLUTA	4.0e-312	transcriptional regulation	1	23.534	UGGGAUGAAGCCUGGUCCGG	UGGGAUGAAGCCUGGUCCGG	Cleavage
	gnl|ZmGDB|GRMZM2G003509_T01	ARABIDOPSIS THALIANA HOMEOBOX PROTEIN 14	6.6e-306	Development	1	21.036	UGGGAUGAAGCCUGGUCCGG	UGGGAUGAAGCCUGGUCCGG	Cleavage
	gnl|ZmGDB|AC187157.4_FGT005	Homeobox-leucine zipper protein ATHB-15;	1.2e-284	transcriptional regulation	1	23.173	CGGGAUGAAGCCUGGUCCGG	CGGGAUGAAGCCUGGUCCGG	Cleavage
	gnl|ZmGDB|GRMZM2G178102_T01	Homeobox-leucine zipper protein ATHB-14	2.0e-315	transcriptional regulation	1	20.931	UGGGAUGAAGCCUGGUCCGG	UGGGAUGAAGCCUGGUCCGG	Cleavage
	gnl|ZmGDB|GRMZM2G006062_T01	Homeobox-leucine zipper protein ATHB-14	7.3e-14	transcriptional regulation	1	22.975	UGGGAUGAAGCUUGGUCCGG	UGGGAUGAAGCUUGGUCCGG	Cleavage
	gnl|ZmGDB|GRMZM2G552083_T01	Homeobox-leucine zipper protein ATHB-14	1.5e-52	transcriptional regulation	1	19.564	UGGGAUGGAGCCUGGUCCGG	UGGGAUGGAGCCUGGUCCGG	Cleavage
	gnl|ZmGDB|GRMZM2G336718_T01	Agenet domain-containing protein / bromo-adjacent homology (BAH) domain-containing protein	2.4e-66	transcriptional regulation	1	19.552	UGGGAUGGAGCCUGGUCCGG	UGGGAUGGAGCCUGGUCCGG	Cleavage
	gnl|ZmGDB|GRMZM2G123644_T01	Agenet domain-containing protein / bromo-adjacent homology (BAH) domain-containing protein;	1.7e-68	transcriptional regulation	1	19.564	UGGGAUGGAGCCUGGUCCGG	UGGGAUGGAGCCUGGUCCGG	Cleavage
	gnl|ZmGDB|AC206425.3_FGT004	CBL-interacting protein kinase 17	6.1e-18	signal transduction	1	19.127	GAGGUAUGAAGUCUGGUCCAA	GAGGUAUGAAGUCUGGUCCAA	Cleavage
	gnl|ZmGDB|GRMZM2G008359_T01	CBL-interacting protein kinase 17	2.3e-18	signal transduction	1	19.127	GAGGUAUGAAGUCUGGUCCAA	GAGGUAUGAAGUCUGGUCCAA	Cleavage
	gnl|ZmGDB|GRMZM2G038198_T01	60S ribosomal protein L15-1	9.1e-45	post-translational regulation	1	17.689	UGAGAUGAAGCCUGGUCCGG	UGAGAUGAAGCCUGGUCCGG	Cleavage
zma-miR167a-j	gnl|ZmGDB|GRMZM2G112769_T01	Pumilio homolog 1	1.1e-137	Stress response	3	17.536	UGAAGCUGCCAGCA-UGAUCU	AGAUUAAUGCUGGCAGUUUCA	Cleavage
	gnl|ZmGDB|GRMZM2G042623_T01	Pumilio homolog 1	4.2e-194	Stress response	3	17.536	UGAAGCUGCCAGCA-UGAUCU	AGAUUAAUGCUGGCAGUUUCA	Cleavage
	gnl|ZmGDB|GRMZM2G363338_T01	HAT transposon superfamily protein	7.9e-67	transcriptional regulation	3	17.457	UGAAGCUGCCAGCAUGAUCU	ACAUCAUGGUGGCGGCUUUA	Cleavage
zma-miR168a-b	gnl|ZmGDB|GRMZM2G361518_T01	ago1 homologous protein （Oryza sativa Japonica Group ）	0	post-transcriptional regulation	3	23.803	UCGCUUGGUGCAGAUCGGGA	UCCCGAGCUGCGCCAAGCAA	Cleavage
	gnl|ZmGDB|GRMZM2G045128_T01	Uncharactered protein	7.8e-81	Uncharacterized	3	11.643	UCGCUUGGUGCAGAUCGGGA	UCUCUAUCUGCCCCAAGUGA	Translation
zma-miR169o	gnl|ZmGDB|GRMZM2G547542_T01	methyltransferase-like protein 13-like	4.6e-144	post-transcriptional regulation	3	20.313	UAGCCAAGAAUGACUUGCCU	AGGCAAUUCAUUCUUGGUGA	Cleavage
	gnl|ZmGDB|GRMZM2G078569_T01	fatty acid desaturase 6，FAD6	3.2e-179	Development	3	22.196	UAGCCAAGAAUGACUUGCCU	AGGCAA-UUAUUUUUGGCUA	Cleavage
zma-miR171b,d-f,i-j	gnl|ZmGDB|GRMZM2G317338_T01	Scarecrow-like protein 6	0.07	Signal transduction	0.5	23.512	UGAUUGAGCCGUGCCAAUAUC	GAUAUUGGCGCGGCUCAAUCA	Cleavage
	gnl|ZmGDB|GRMZM2G098800_T01	Scarecrow-like protein 6;	3.4e-61	Signal transduction	0.5	23.516	UGAUUGAGCCGUGCCAAUAUC	GAUAUUGGCGCGGCUCAAUCA	Cleavage
	gnl|ZmGDB|AC187788.3_FGT008	SCARECROW-like protein	1e-15	Signal transduction	1	22.707	UGAUUGAGCCGUGCCAAUAUC	GAUAUUGGCGCGGCUCAAUUA	Cleavage
	gnl|ZmGDB|GRMZM2G477666_T01	Scarecrow-like protein 22;	1.4e-11	Signal transduction	2	20.615	UGAUUGAGCCGUGCCAAUAUC	GAUAUUGGCGCAGCUCAAUUA	Translation
zma-miR172a-d	gnl|ZmGDB|GRMZM5G862109_T01	AP2，APETALA 2	2.1e-73	transcriptional regulation	0.5	23.824	AGAAUCUUGAUGAUGCUGCA	UGCAGCAUCAUCAGGAUUCU	Cleavage
	gnl|ZmGDB|GRMZM2G700665_T02	AP2	7e-59	transcriptional regulation	0.5	21.238	AGAAUCUUGAUGAUGCUGCA	UGCAGCAUCAUCAGGAUUCU	Cleavage
	gnl|ZmGDB|GRMZM2G176175_T01	AP2	1.4e-68	transcriptional regulation	0.5	16.235	AGAAUCUUGAUGAUGCUGCA	UGCAGCAUCAUCAGGAUUCU	Cleavage
	gnl|ZmGDB|GRMZM2G076602_T01	AP2	1.6e-61	transcriptional regulation	2.5	16.771	AGAAUCUUGAUGAUGCUGCA	UGCAGCAUCAUCACGAUUCC	Cleavage
	gnl|ZmGDB|GRMZM2G174784_T01	AP2	2.6e-68	transcriptional regulation	2.5	15.498	AGAAUCUUGAUGAUGCUGCA	UGCAGCAUCAUCACGAUUCC	Cleavage
	gnl|ZmGDB|GRMZM2G423956_T01	Protease-associated and C3HC4-type RING finger domain-containing protein	6.3e-101	post-translational regulation	2	22.173	AGAAUCUUGAUGAUGCUGCA	UGCAGCAUUGUCCAGAUUCU	Cleavage
	gnl|ZmGDB|GRMZM2G469304_T01	Uncharacterized protein	1.3e-94	Uncharacterized	2.5	23.535	AGAAUCUUGAUGAUGCUGCAU	GUGCAGCACCAUCAGGAUUCA	Cleavage
zma-miR390a-b	gnl|ZmGDB|GRMZM2G304745_T01	Leucine-rich repeat receptor-like protein kinase;	9.6e-114	Signal transduction	1	21.54	AAGCUCAGGAGGGAUAGCGCC	GGCACUAUCCCUCCUGAGCUU	Cleavage
	gnl|ZmGDB|GRMZM2G330298_T01	Protein kinase family protein	1.2e-183	Signal transduction	3	19.848	AAGCUCAGGAGGGAUAGCGCC	GGUGUUGUUCUUCUUGAGCUU	Cleavage
	gnl|ZmGDB|AC218033.2_FGT001	Uncharacterized protein	0.064	Uncharacterized	3	22.109	AAGCUCAGGAGGGAUAGCGCC	GGCGUCCUCCUUCCUGAGCUU	Cleavage
	gnl|ZmGDB|AC205735.3_FGT006	maternal effect embryo arrest 40	3.6e-98	post-translational regulation	3	21.231	AAGCUCAGGAGGGAUAGCGC	GCGCUGUCAUUUCUGGGCUU	Cleavage
zma-miR393a,c	gnl|ZmGDB|GRMZM2G135978_T01	Transport inhibitor response 1	4.5e-261	Transporter	2	19.135	CUCCAAAGGGAUCGCAUUGA	ACAAUGCGAUCCCUUUGGAU	Cleavage
	gnl|ZmGDB|GRMZM2G137451_T01	Uncharacterized protein;	2.9e-311	Uncharacterized	2	19.067	CUCCAAAGGGAUCGCAUUGA	ACAAUGCGAUCCCUUUGGAU	Cleavage
	gnl|ZmGDB|GRMZM2G048883_T01	no pollen germination 1，NPG1	1.5e-227	Development	3	18.656	CUCCAAAGGGAUCGCAUUGA	UCAAUGCCAUCUCUAUGGAG	Cleavage
	gnl|ZmGDB|GRMZM2G144109_T01	AT2G28890，PLL4	3.9e-148	Development	3	20.43	CUCCAAAGGGAUCGCAUUGAU	GUCAUUGUGAUAUCUUUGGAG	Translation
zma-miR393b	gnl|ZmGDB|GRMZM2G135978_T01	Transport inhibitor response 1	4.5e-261	Transporter	2	18.848	UCCAAAGGGAUCGCAUUGAU	GACAAUGCGAUCCCUUUGGA	Cleavage
	gnl|ZmGDB|GRMZM2G137451_T01	Uncharacterized protein;	2.9e-311	Uncharacterized	2	19.041	UCCAAAGGGAUCGCAUUGAU	CACAAUGCGAUCCCUUUGGA	Cleavage
	gnl|ZmGDB|GRMZM2G036832_T01	Protein GAMETE EXPRESSED 2;	1.1e-159	Signal transduction	3	17.479	UCCAAAGGGAUCGCAUUGAU	AUCAGAGAGAUUCCUUUGGA	Cleavage
zma-miR396a,b	gnl|ZmGDB|GRMZM2G087671_T01	Rhodanese-like domain-containing protein 7;	7.3e-130	Development	3	21.968	UUCCACAGCUUUCUUGAACU	AGUUUAAGAAAGCUGUCGAU	Cleavage
	gnl|ZmGDB|GRMZM2G008283_T01	Ras-related protein RABG3b;	9.6e-20	Signal transduction	2.5	17.991	UUCCACAGCUUUCUUGAACUG	UACUUCAAGACAGUUGUGGAA	Translation
	gnl|ZmGDB|GRMZM2G152526_T01	RNA recognition motif-containing protein;	2.9e-66	transcriptional regulation	3	20.585	UUCCACAGCUUUCUUGAACU	AGUUUGGGAAGGUUGUGGAG	Cleavage
	gnl|ZmGDB|GRMZM2G156656_T01	RNA recognition motif-containing protein;	2.9e-66	transcriptional regulation	3	21.789	UUCCACAGCUUUCUUGAACU	AGUUUAAGAAGGUUGUAGAA	Cleavage
	gnl|ZmGDB|GRMZM2G178983_T01	Ras-related protein Rab-19	0.0073	Signal transduction	3	19.805	UUCCACAGCUUUCUUGAACU	AGGUCAAGAAAGCCGUGGGA	Cleavage
	gnl|ZmGDB|GRMZM2G119359_T01	GRF1	7.9e-30	transcriptional regulation	2	17.432	UUCCACA-GCUUUCUUGAACUG	CCGUUCAAGAAAGCCUGUGGAA	Cleavage
	gnl|ZmGDB|GRMZM2G129147_T02	GRF1	1.1e-37	transcriptional regulation	2	22.507	UUCCACA-GCUUUCUUGAACUG	CCGUUCAAGAAAGCCUGUGGAA	Cleavage
	gnl|ZmGDB|GRMZM2G098594_T03	GRF1	2.6e-22	transcriptional regulation	2	15.604	UUCCACA-GCUUUCUUGAACUG	CCGUUCAAGAAAGCCUGUGGAA	Cleavage
	gnl|ZmGDB|GRMZM2G067743_T01	GRF1	4.5e-49	transcriptional regulation	2	21.025	UUCCACA-GCUUUCUUGAACUG	CCGUUCAAGAAAGCCUGUGGAA	Cleavage
	gnl|ZmGDB|GRMZM2G033612_T02	GRF1	2.9e-29	transcriptional regulation	2	9.814	UUCCACA-GCUUUCUUGAACUG	CCGUUCAAGAAAGCCUGUGGAA	Cleavage
	gnl|ZmGDB|GRMZM2G099862_T03	GRF1	4.2e-39	transcriptional regulation	2	24.834	UUCCACA-GCUUUCUUGAACUG	CCGUUCAAGAAAGCAUGUGGAA	Cleavage
zma-miR396c,d	gnl|ZmGDB|GRMZM2G119359_T01	GRF1	7.9e-30	transcriptional regulation	1	17.432	UCCACAGGCUUUCUUGAACUG	CCGUUCAAGAAAGCCUGUGGA	Cleavage
	gnl|ZmGDB|GRMZM2G129147_T02	GRF1	1.1e-37	transcriptional regulation	1	22.502	UCCACAGGCUUUCUUGAACUG	CCGUUCAAGAAAGCCUGUGGA	Cleavage
	gnl|ZmGDB|GRMZM2G098594_T03	GRF1	2.6e-22	transcriptional regulation	1	15.167	UCCACAGGCUUUCUUGAACUG	CCGUUCAAGAAAGCCUGUGGA	Cleavage
	gnl|ZmGDB|GRMZM2G067743_T01	GRF1	4.5e-49	transcriptional regulation	1	20.607	UCCACAGGCUUUCUUGAACUG	CCGUUCAAGAAAGCCUGUGGA	Cleavage
	gnl|ZmGDB|GRMZM2G033612_T02	GRF1	2.9e-29	transcriptional regulation	1	10.1	UCCACAGGCUUUCUUGAACUG	CCGUUCAAGAAAGCCUGUGGA	Cleavage
	gnl|ZmGDB|GRMZM5G893117_T01	GRF1	2.2e-96	transcriptional regulation	1	20.653	UCCACAGGCUUUCUUGAACUG	CCGUUCAAGAAAGCCUGUGGA	Cleavage
	gnl|ZmGDB|GRMZM2G034876_T03	GRF1	1.9e-44	transcriptional regulation	1	24.296	UCCACAGGCUUUCUUGAACUG	CCGUUCAAGAAAGCCUGUGGA	Cleavage
	gnl|ZmGDB|GRMZM2G018414_T02	GRF2	1.1e-41	transcriptional regulation	1	12.906	UCCACAGGCUUUCUUGAACUG	CCGUUCAAGAAAGCCUGUGGA	Cleavage
	gnl|ZmGDB|GRMZM5G850129_T01	GRF1	8.8e-59	transcriptional regulation	1	15.891	UCCACAGGCUUUCUUGAACUG	CCGUUCAAGAAAGCCUGUGGA	Cleavage
	gnl|ZmGDB|GRMZM2G041223_T01	GRF5	1.5e-29	transcriptional regulation	1	23.728	UCCACAGGCUUUCUUGAACUG	CCGUUCAAGAAAGCCUGUGGA	Cleavage
	gnl|ZmGDB|GRMZM2G105335_T01	GRF1	2.3e-109	transcriptional regulation	1	19.993	UCCACAGGCUUUCUUGAACUG	CCGUUCAAGAAAGCCUGUGGA	Cleavage
zma-miR397a	gnl|ZmGDB|GRMZM2G072808_T01	laccase 17，LAC17	9e-223	oxidoreductase activity	0	15.392	UCAUUGAGCGCAGCGUUGAUG	CAUCAACGCUGCGCUCAAUGA	Cleavage
	gnl|ZmGDB|GRMZM2G305526_T01	laccase 17，LAC17	2.9e-211	oxidoreductase activity	2.5	14.554	UCAUUGAGCGCAGCGUUGAUG	CAUCAACGCCGCGCUCAACGA	Cleavage
	gnl|ZmGDB|GRMZM2G447271_T01	laccase 17，LAC17	5e-221	oxidoreductase activity	2.5	21.58	UCAUUGAGCGCAGCGUUGAUG	CAUCAACGCGGCGCUCAACGA	Cleavage
	gnl|ZmGDB|GRMZM2G072780_T01	laccase 17，LAC17	2.5e-234	oxidoreductase activity	2.5	24.379	UCAUUGAGCGCAGCGUUGAUG	CAUCAACGCGGCGCUCAACGA	Cleavage
	gnl|ZmGDB|GRMZM2G164467_T01	laccase 17，LAC17	2.5e-234	oxidoreductase activity	2.5	24.379	UCAUUGAGCGCAGCGUUGAUG	CAUCAACGCGGCGCUCAACGA	Cleavage
	gnl|ZmGDB|GRMZM2G156754_T01	AT5G58530	3.3e-32	Development	3	24.67	UCAUUGAGCGCAGCGUUGAUG	CAUCGGCGCUGUCCUCGAUGA	Translation
	gnl|ZmGDB|GRMZM5G802725_T01	CBL-interacting protein kinase 23，CIPK23	5.1e-63	Development	3	18.748	UCAUUGAGCGCAGCGUUGAUG	CAUUGAUGCUGCAUUCAAUGA	Translation
	gnl|ZmGDB|GRMZM2G073614_T01	AT5G43710	1.6e-27	Development	2.5	12.111	UCAUUGAGCGCAGCGUUGAUG	CAUCAACCCCGUGCUCAAUGA	Cleavage
	gnl|ZmGDB|GRMZM2G051103_T01	CBL-interacting protein kinase 23，CIPK23	9.2e-165	Development	3	16.219	UCAUUGAGCGCAGCGUUGAUG	CAUUGAUGCUGCAUUCAAUGA	Translation
	gnl|ZmGDB|GRMZM2G146152_T01	laccase 17，LAC17	1.2e-184	oxidoreductase activity	3	23.155	UCAUUGAGCGCAGCGUUGAUG	CGUCAACGCGGCGCUCAACGA	Cleavage
	gnl|ZmGDB|GRMZM2G112187_T01	AT5G19290	1.6e-24	oxidoreductase activity	3	15.053	UCAUUGAGCGCAGCGUUGAUG	CAUCAACCUCGUGCUCAAUGA	Cleavage
zma-miR397b	gnl|ZmGDB|GRMZM2G072808_T01	laccase 17，LAC17	9e-223	oxidoreductase activity	1	14.922	UUGAGCGCAGCGUUGAUGAG	AUCAUCAACGCUGCGCUCAA	Cleavage
	gnl|ZmGDB|GRMZM2G336337_T01	laccase 12，LAC12	7.2e-206	oxidoreductase activity	1.5	22.554	UUGAGCGCAGCGUUGAUGAGC	GUUCAUCAACGCCGCGCUCAA	Translation
	gnl|ZmGDB|GRMZM2G400390_T01	laccase 7，LAC7	6.7e-145	oxidoreductase activity	1.5	20.412	UUGAGCGCAGCGUUGAUGAGC	GAUUAUCAACGCUGCGCUCAA	Cleavage
	gnl|ZmGDB|GRMZM2G305526_T01	laccase 17，LAC17	2.9e-211	oxidoreductase activity	1	14.784	UUGAGCGCAGCGUUGAUGAG	CUCAUCAACGCCGCGCUCAA	Translation
	gnl|ZmGDB|GRMZM2G447271_T01	laccase 17，LAC17	5e-221	oxidoreductase activity	1	22.535	UUGAGCGCAGCGUUGAUGAG	CUCAUCAACGCGGCGCUCAA	Translation
	gnl|ZmGDB|GRMZM2G164467_T01	laccase 17，LAC17	2.5e-234	oxidoreductase activity	1	24.44	UUGAGCGCAGCGUUGAUGAG	CUCAUCAACGCGGCGCUCAA	Translation
	gnl|ZmGDB|GRMZM2G072780_T01	laccase 17，LAC17	2.5e-234	oxidoreductase activity	1	24.44	UUGAGCGCAGCGUUGAUGAG	CUCAUCAACGCGGCGCUCAA	Translation
	gnl|ZmGDB|GRMZM2G388587_T01	laccase 12，LAC12	2.9e-185	oxidoreductase activity	1.5	23.93	UUGAGCGCAGCGUUGAUGAG	UUCAUCAACGCCGCGCUCAA	Translation
	gnl|ZmGDB|GRMZM2G094375_T01	laccase 7，LAC7	6.6e-110	oxidoreductase activity	2	20.534	UUGAGCGCAGCGUUGAUGAGC	GAUCAUCAACGCCGCGCUCAA	Translation
	gnl|ZmGDB|GRMZM2G042636_T01	beta-6 tubulin,TUB6	1.8e-225	Development	3	19.146	UUGAGCGCAGCGUUGAUGAGC	GCUCAUCGACUCUGUGCUUGA	Translation
	gnl|ZmGDB|AC209050.3_FGT001	H(+)-ATPase 6,HA6	0	Development	2.5	18.622	UUGAGCGCAGCGUUGAUGAGC	GCUCAUCAUCGCCGUGCUCAA	Translation
zma-miR398a-b	gnl|ZmGDB|GRMZM5G829881_T01	Non	Non	Uncharacterized	1	23.45	CGGGGGCGAACUGAGAACACA	CGGGGGCGAACUGAGAACACA	Cleavage
	gnl|ZmGDB|GRMZM2G068710_T07	Non	Non	Uncharacterized	1	18.306	CGUGGCCGACCUGAGGACGCA	CGUGGCCGACCUGAGGACGCA	Cleavage
zma-miR408,b	gnl|ZmGDB|AC200188.4_FGT006	SH3 domain-containing protein,DDB_G0269708	0.00098	Development	3	20.653	CUGCACUGCCUCUUCCCUGGC	GCCGUGGAGGAGGUGGUGCAG	Cleavage
	gnl|ZmGDB|GRMZM2G138710_T01	AT4G24220，VEP1	1.1e-113	oxidoreductase activity	3	21.891	CUGCACUGCCUCUUCCCUGGC	GCCGGGAAAGAGGCGGUGUGG	Cleavage
	gnl|ZmGDB|GRMZM2G106026_T01	AT1G27730，STZ	2.4e-23	transcriptional regulation	3	24.131	CUGCACUGCCUCUUCCCUGGC	GCCGAGGAAGAGGAGGUGCAG	Cleavage
zma-miR528a-b	gnl|ZmGDB|GRMZM2G367668_T01	Benzenediol:oxygen oxidoreductase 2	8.8e-189	oxidoreductase activity	3	8.479	UGGAAGGGGCAUGCAGAGGAG	CUUCUCCGCAUGUCCCUUCCU	Cleavage
	gnl|ZmGDB|GRMZM2G008053_T01	Serpentine receptor class gamma-16;	0.03	Signal transduction	2.5	7.677	UGGAAGGGGCAUGCAGAGGAG	CUCCUGUGCCUGCCUCUUCCA	Cleavage
	gnl|ZmGDB|GRMZM2G478599_T01	Aspartyl protease family protein; SubName: Full=Nucleoid DNA-binding protein cnd41-like protein;	9.5e-44	post-translational regulation	3	19.476	UGGAAGGGGCAUGCAGAGGAG	UUCUUGUGCAUGCUCCUUCUG	Cleavage
	gnl|ZmGDB|GRMZM2G065893_T01	RING domain ligase2	6.3e-140	post-translational regulation	2.5	20.149	UGGAAGGGGCAUGCAGAGGAG	UUCCUCUGCCUCCCCCUUCCG	Translation
	gnl|ZmGDB|GRMZM2G132121_T01	40S ribosomal protein S27-2;	3.7e-31	post-translational regulation	3	19.362	UGGAAGGGGCAUGCAGAGGAG	UUCCUCUUCAUGCCCUUUUCU	Cleavage
	gnl|ZmGDB|GRMZM2G106928_T01	Superoxide dismutase [Cu-Zn], chloroplastic	2e-75	Stress response	2.5	12.011	UGGAAGGGGCAUGCAGAGGAG	UUCCUCCGCACGCCCUUUCCA	Translation
	gnl|ZmGDB|GRMZM2G107562_T01	Copper binding protein-like, predicted GPI-anchored protein;	8.6e-30	Development	2.5	18.145	UGGAAGGGGCAUGCAGAGGAG	CUCCUCUGC-UGCCCCUUCCG	Cleavage
	gnl|ZmGDB|GRMZM2G073504_T01	Ara4-interacting protein;	2.4e-86	Signal transduction	3	16.871	UGGAAGGGGCAUGCAGAGGA	UUCUCGGCGUGCCCCUUCUG	Cleavage
zma-miR827	gnl|ZmGDB|GRMZM2G077531_T01	Rossmann-fold NAD(P)-binding domain-containing protein;	5.5e-79	Uncharacterized	3	22.787	UUAGAUGACCAUCAGCAAACA	UGUUUGCUGGUGGUCCUCUGG	Cleavage
	gnl|ZmGDB|GRMZM2G095510_T01	BTB/POZ domain-containing protein	1.5e-227	post-translational regulation	3	18.036	UUAGAUGACCAUCAGCAAAC	GCUUGCUGAUGGUCAUGUGA	Cleavage
